# Supplementary material for: Evolutionary History and Distribution Analysis of Rhamnosyltransferases in the Fungal Kingdom
Source: J Fungi (Basel). 2025 Jul 15;11(7):524. doi: 10.3390/jof11070524 (PMC12295706; doi:10.3390/jof11070524)
Supplement: Supplementary file 1 [file jof-11-00524-s001.zip]

Archive with 1 entries (1 files):
- jof-3683894-supplementary.pdf
